# Supplementary material for: Molecular Systematic of Three Species of Oithona (Copepoda, Cyclopoida) from the Atlantic Ocean: Comparative Analysis Using 28S rDNA
Source: PLoS One. 2012 Apr 27;7(4):e35861. doi: 10.1371/journal.pone.0035861 (PMC3338805; doi:10.1371/journal.pone.0035861)
Supplement: Figure S1 — Alignment of the twelve 28S rDNA kind sequences of Oithona species. (FASTA) [file pone.0035861.s001.fasta]

>O._similis_kind_sequence_H.1
GAGCCGAA-GCGTTCAAGTACACCTTGACTGGGACCACGGCCCGTAGAGGGTGATAGGCCCGTGAGACCTTTGGCTTGCTGCGCTGGCTTTTCCCTAGAGTCGAGTTGTTTGGGAGTACAGCTCAAAGCGCGTGGTAAACTCCACGTAAGGCTAAATATGACCCCGAGACCGATAGCGAACAAGTACCGTGAGGGAAAGTTGAAAAGCACTTTGAAGAGAGAGTTCAAGAGTACGTGAAACCGCTTAGTAGTAAACGGAGGGACTCTCGAAGTCGGCGGTGACGGTTCAGGGTGACGGCGGGGCGGCCTGGGGGCGTGGGATCCGCAAGGACCCTGTCCCTTTGTCAGCTCTGTCGGCGCCTGCACTTCGTTGCCGCCATACGCGATGAACCGTTTTCGGCGGACCGAGGGCGTGGGTGAAGTTTGTTGGCYTCGGCTTTCAAGCCCCGCGTTCCTGGCTCTGTCGGGGACGGGTAGTGGAGCGATCTCTTATAGAGAGTGCCCTTGCTGGCACGGTTCGCATCTCTATCGCGAGTAGGTCGGCGGTCCCTCCGACCCGTCTTGAAACACGGAC
>O._similis_kind_sequence_H.2
GAGCCGAA-GCGTTCAAGTACACCTTGACTGGGACCACGGCCCGTAGAGGGTGATAGGCCCGTGAGACCTTTGGCTTGCTGCGCTGGCTTTTCCCTAGAGTCGAGTTGTTTGGGAGTACAGCTCAAAGCGCGTGGTAAACTCCACGTAAGGCTAAATATGACCCCGAGACCGATAGCGAACAAGTACCGTGAGGGAAAGTTGAAAAGCACTTTGAAGAGAGAGTTCAAGAGTACGTGAAACCGCTTAGTAGTAAACGGAGGGACTCTCGAAGTCGGCGGTGACGGTTCAGGGTGACGGCGGGGCGGCCTGGGGGCGTGGGATCCGCAAGGACCCTGTCCCTTTGTCAGCTCTGTCGGCGCCTGCACTTCGTTGCCGCCATACGCGATGAACCGTTTTCGGCGGACCGAGGGCGTGGGTGAAGTTTGTTGGCTTCGGCTTTCAAGCCCCGCGTTCCTGGCTCTGTCGGGGACGGGTAGTGGAGCGATCTCTTATAGAGAGTGCCCTTGCTGGCACGGTTCGCATCTCTATCGCGAGTAGGTCGGCGGTCCCTCCGACCCGTCTTGAAACACGGAC
>O._similis_kind_sequence_H.3
GAGCCGAA-GCGTTCAAGTACACCTTGACTGGGACCACGGCCCGTAGAGGGTGATAGGCCCGTGAGACCTTTGGCTTGCTGCGCTGGCTTTTCCCTAGAGTCGAGTTGTTTGGGAGTACAGCTCAAAGCGCGTGGTAAACTCCACGTAAGGCTAAATATGACCCCGAGACCGATAGCGAACAAGTACCGTGAGGGAAAGTTGAAAAGCACTTTGAAGAGAGAGTTCAAGAGTACGTGAAACCGCTTAGTAGTAAACGGAGGGACTCTCGAAGTCGGCGGTGACGGTTCAGGGTGACGGCGGGGCGGCCTGGGGGCGTGGGATCCGCAAGGACCCTGTCCCTTTGTCAGCTCTGTCGGCGCCTGCACTTCGTTGCCGCCATACGCGATGAACCGTTTYCGGCGGACCGAGGGCGCGGGTGAAGTTTGTTGGCCTCGGCTTTCAAGCCCCGCGTTCCTGGCTCTGTCGGGGACGGGTAGTGGAGCGATCTCTTATAGAGAGTGCCCTTGCTGGCACGGTTCGCATCTCTATCGCGAGTAGGTCGGCGGTCCCTCCGACCCGTCTTGAAACACGGAC
>O._similis_kind_sequence_H.4
GAGCCGAA-GCGTTCAAGTACACCTTGACTGGGACCACGGCCCGTAGAGGGTGATAGGCCCGTGAGACCTTTGGCTTGCTGCGCTGGCTTTTCCCTAGAGTCGAGTTGTTTGGGAGTACAGCTCAAAGCGCGTGGTAAACTCCACGTAAGGCTAAATATGACCCCGAGACCGATAGCGAACAAGTACCGTGAGGGAAAGTTGAAAAGCACTTTGAAGAGAGAGTTCAAGAGTACGTGAAACCGCTTAGTAGTAAACGGAGGGACTCTCGAAGTCGGCGGTGACGGTTCAGGGTGACGGCGGGGCGGCCTGGGGGCGTGGGATCCGCAAGGACCCTGTCCCTTTGTCAGCTCTGTCGGCGCCTGCACTTCGTTGCCGCCATACGCGATGAACCGTTTCTGGCGGACCGAGGGCGTGGGTGAAGTTTGTTGGCCTCGGCTTTCAAGCCCCGCGTTCCTGGCTCTGTCGGGGACGGGTAGTGGAGCGATCTCTTATAGAGAGTGCCCTTGCTGGCACGGTTCGCATCTCTATCGCGAGTAGGTCGGCGGTCCCTCCGACCCGTCTTGAAACACGGAC
>O._similis_kind_sequence_H.5
GAGCCGAA-GCGTTCAAGTACACCTTGACTGGGACCACGGCCCGTAGAGGGTGATAGGCCCGTGAGACCTTTGGCTTGCTGCGCTGGCTTTTCCCTAGAGTCGAGTTGTTTGGGAGTACAGCTCAAAGCGCGTGGTAAACTCCACGTAAGGCTAAATATGACCCCGAGACCGATAGCGAACAAGTACCGTGAGGGAAAGTTGAAAAGCACTTTGAAGAGAGAGTTCAAGAGTACGTGAAACCGCTTAGTAGTAAACGGAGGGACTCTCGAAGTCGGCGGTGACGGTTCAGGGTGACGGCGGGGCGGCCTGGGGGCGTGGGATCCGCAAGGACCCTGTCCCTTTGTCAGCTCTGTCGGCGCCTGCACTTCGTTGCCGCCATACGCGATGAACCGTTCTTGGCGGACCGAGGGCGTGGGTGAAGTTTGTTGGCCTCGGCTTTCAAGCCCCGCGTTCCTGGCTCTGTCGGGGACGGGTAGTGGAGCGATCTCTTATAGAGAGTGCCCTTGCTGGCACGGTTCGCATCTCTATCGCGAGTAGGTCGGCGGTCCCTCCGACCCGTCTTGAAACACGGAC
>O._similis_kind_sequence_H.6
GAGCCGAA-GCGTTCAAGTACACCTTGACTGGGACCACGGCCCGTAGAGGGTGATAGGCCCGTGAGACCTTTGGCTTGCTGCGCTGGCTTTTCCCTAGAGTCGAGTTGTTTGGGAGTACAGCTCAAAGCGCGTGGTAAACTCCACGTAAGGCTAAATATGACCCCGAGACCGATAGCGAACAAGTACCGTGAGGGAAAGTTGAAAAGCACTTTGAAGAGAGAGTTCAAGAGTACGTGAAACCGCTTAGTAGTAAACGGAGGGACTCTCGAAGTCGGCGGTGACGGTTCAGGGTGACGGCGGGGCGGCCTGGGGGCGTGGGATCCGCAAGGACCCTGTCCCTTTGTCAGCTCTGTCGGCGCCTGCACTTCGTTGCCGCCATACGCGATGAACCGTTTYCGGCGGACCGAGGGCGYGGGTGAAGTTTGTTGGCCTCGGCTTTCAAGCCCCGCGTTCCTGGCTCTGTCGGGGACGGGTAGTGGAGCGATCTCTTATAGAGAGTGCCCTTGCTGGCACGGTTCGCATCTCTATCGCGAGTAGGTCGGCGGTCCCTCCGACCCGTCTTGAAACACGGAC
>O._similis_kind_sequence_H.7
GAGCCGAA-GCGTTCAAGTACACCTTGACTGGGACCACGGCCCGTAGAGGGTGATAGGCCCGTGAGACCTTTGGCTTGCTGCGCTGGCTTTTCCCTAGAGTCGAGTTGTTTGGGAGTACAGCTCAAAGCGCGTGGTAAACTCCACGTAAGGCTAAATATGACCCCGAGACCGATAGCGAACAAGTACCGTGAGGGAAAGTTGAAAAGCACTTTGAAGAGAGAGTTCAAGAGTACGTGAAACCGCTTAGTAGTAAACGGAGGGACTCTCGAAGTCGGCGGTGACGGTTCAGGGTGACGGCGGGGCGGCCTGGGGGCGTGGGATCCGCAAGGACCCTGTCCCTTTGTCAGCTCTGTCGGCGCCTGCACTTCGTTGCCGCCATACGCGATGAACCGTTTTCGGCGGACCGAGGGCGCGGGTGAAGTTTGTTGGCCTCGGCTTTCAAGCCCCGCGTTCCTGGCTCTGTCGGGGACGGGTAGTGGAGCGATCTCTTATAGAGAGTGCCCTTGCTGGCACGGTTCGCATCTCTATCGCGAGTAGGTCGGCGGTCCCTCCGACCCGTCTTGAAACACGGAC
>O._similis_kind_sequence_H.8
GAGCCGAA-GCGTTCAAGTACACCTTGACTGGGACCACGGCCCGTAGAGGGTGATAGGCCCGTGAGACCTTTGGCTTGCTGCGCTGGCTTTTCCCTAGAGTCGAGTTGTTTGGGAGTACAGCTCAAAGCGCGTGGTAAACTCCACGTAAGGCTAAATATGACCCCGAGACCGATAGCGAACAAGTACCGTGAGGGAAAGTTGAAAAGCACTTTGAAGAGAGAGTTCAAGAGTACGTGAAACCGCTTAGTAGTAAACGGAGGGACTCTCGAAGTCGGCGGTGACGGTTCAGGGTGACGGCGGGGCGGCCTGGGGGCGTGGGATCCGCAAGGACCCTGTCCCTTTGTCAGCTCTGTCGGCGCCTGCACTTCGTTGCCGCCATACGCGATGAACCGTTTCCGGCGGACCGAGGGCGCGGGTGAAGTTTGTTGGCCTCGGCTTTCAAGCCCCGCGTTCCTGGCTCTGTCGGGGACGGGTAGTGGAGCGATCTCTTATAGAGAGTGCCCTTGCTGGCACGGTTCGCATCTCTATCGCGAGTAGGTCGGCGGTCCCTCCGACCCGTCTTGAAACACGGAC
>O._similis_kind_sequence_H.9
GAGCCGAA-GCGTTCAAGTACACCTTGACTGGGACCACGGCCCGTAGAGGGTGATAGGCCCGTGAGACCTTTGGCTTGCTGCGCTGGCTTTTCCCTAGAGTCGAGTTGTTTGGGAGTACAGCTCAAAGCGCGTGGTAAACTCCACGTAAGGCTAAATATGACCCCGAGACCGATAGCGAACAAGTACCGTGAGGGAAAGTTGAAAAGCACTTTGAAGAGAGAGTTCAAGAGTACGTGAAACCGCTTAGTAGTAAACGGAGGGACTCTCGAAGTCGGCGGTGACGGTTCAGGGTGACGGCGGGGCGGCCTGGGGGCGTGGGATCCGCAAGGACCCTGTCCCTTTGTCAGCTCTGTCGGCGCCTGCACTTCGTTGCCGCCATACGCGATGAACCGTTTTCGGCGGACCGAGGGCGYGGGTGAAGTTTGTTGGCYTCGGCTTTCAAGCCCCGCGTTCCTGGCTCTGTCGGGGACGGGTAGTGGAGCGATCTCTTATAGAGAGTGCCCTTGCTGGCACGGTTCGCATCTCTATCGCGAGTAGGTCGGCGGTCCCTCCGACCCGTCTTGAAACACGGAC
>O._similis_kind_sequence_H.10
GAGCCGAA-GCGTTCAAGTACACCTTGACTGGGACCACGGCCCGTAGAGGGTGATAGGCCCGTGAGACCTTTGGCTTGCTGCGCTGGCTTTTCCCTAGAGTCGAGTTGTTTGGGAGTACAGCTCAAAGCGCGTGGTAAACTCCACGTAAGGCTAAATATGACCCCGAGACCGATAGCGAACAAGTACCGTGAGGGAAAGTTGAAAAGCACTTTGAAGAGAGAGTTCAAGAGTACGTGAAACCGCTTAGTAGTAAACGGAGGGACTCTCGAAGTCGGCGGTGACGGTTCAGGGTGACGGCGGGGCGGCCTGGGGGCGTGGGATCCGCAAGGACCCTGTCCCTTTGTCAGCTCTGTCGGCGCCTGCACTTCGTTGCCGCCATACGCGATGAACCGTTTTTGGCGGACCGAGGGCGTGGGTGAAGTTTGTTGGCYTCGGCTTTCAAGCCCCGCGTTCCTGGCTCTGTCGGGGACGGGTAGTGGAGCGATCTCTTATAGAGAGTGCCCTTGCTGGCACGGTTCGCATCTCTATCGCGAGTAGGTCGGCGGTCCCTCCGACCCGTCTTGAAACACGGAC
>O._similis_kind_sequence_H.11
GAGCCGAA-GCGTTCAAGTACACCTTGACTGGGACCACGGCCCGTAGAGGGTGATAGGCCCGTGAGACCTTTGGCTTGCTGCGCTGGCTTTTCCCTAGAGTCGAGTTGTTTGGGAGTACAGCTCAAAGCGCGTGGTAAACTCCACGTAAGGCTAAATATGACCCCGAGACCGATAGCGAACAAGTACCGTGAGGGAAAGTTGAAAAGCACTTTGAAGAGAGAGTTCAAGAGTACGTGAAACCGCTTAGTAGTAAACGGAGGGACTCTCGAAGTCGGCGGTGACGGTTCAGGGTGACGGCGGGGCGGCCTGGGGGCGTGGGATCCGCAAGGACCCTGTCCCTTTGTCAGCTCTGTCGGCGCCTGCACTTCGTTGCCGCCATACGCGATGAACCGTTTTCGGCGGACCGAGGGCGYGGGTGAAGTTTGTTGGCCTCGGCTTTCAAGCCCCGCGTTCCTGGCTCTGTCGGGGACGGGTAGTGGAGCGATCTCTTATAGAGAGTGCCCTTGCTGGCACGGTTCGCATCTCTATCGCGAGTAGGTCGGCGGTCCCTCCGACCCGTCTTTAAACACGGAC
>O._similis_kind_sequence_H.12
GAGCCGAA-GCGTTCAAGTACACCTTGACTGGGACCACGGCCCGTAGAGGGTGATAGGCCCGTGAGACCTTTGGCTTGCTGCGCTGGCTTTTCCCTAGAGTCGAGTTGTTTGGGAGTACAGCTCAAAGCGCGTGGTAAACTCCACGTAAGGCTAAATATGACCCCGAGACCGATAGCGAACAAGTACCGTGAGGGAAAGTTGAAAAGCACTTTGAAGAGAGAGTTCAAGAGTACGTGAAACCGCTTAGTAGTAAACGGAGGGACTCTCGAAGTCGGCGGTGACGGTTCAGGGTGACGGCGGGGCGGCCTGGGGGCGTGGGATCCGCAAGGACCCTGTCCCTTTGTCAGCTCTGTCGGCGCCTGCACTTCGTTGCCGCCATACGCGATGAACCGTTTTCGGCGGACCGAGGGCGTGGGTGAAGTTTGTTGGCCTCGGCTTTCAAGCCCCGCGTTCCTGGCTCTGTCGGGGACGGGTAGTGGAGCGATCTCTTATAGAGAGTGCCCTTGCTGGCACGGTTCGCATCTCTATCGCGAGTAGGTCGGCGGTCCCTCCGACCCGTCTTGAAACACGGAC
>O._nana_kind_sequence_H.13
GATCCG-ACGTGTCCAAGTGCACCTTGACTGGGACCATGGCCCGTAGAGGGTGATAGGCCCGTGAGACCGTTGGATTGCTGCGCTGGCTTTTCCCTAGAGTCGAGTTGTTTGGGAGTACAGCTCAAAGTGCGAGGTAAACTCCTCGTAAGGCTAAATATGACCCCGAGACCGATAGCGAACAAGTACCGTGAGGGAAAGTTGAAAAGCACTTTGAAGAGAGAGTTCAAGAGTACGTGAAACTGTGTAGTAGTAAACGGAGGGGCTCTCGAAGTCGGCGTTGACGGTTCATGGTGTCGGCCGGTGAGCCTGGGGGTTGTTGATCTGCAAAGACTTCACTCTTAGGTCGCGCTGGTTGCCGCTTGCACTCCGTTGGCGCCTCACGCAACGAACCGTTCGGACCGGACCGAGGCTGTGGGTGAAGTTT-CAGGCCTAG--CTTGGAGCCCCGCATTCCTGGCTCTGGACCGGACGGGTAATGGAGCGGTCTCTTATAGAGAGTGTC-TTACTGGCACGGGCTGCATCTCTGTTGCGAGTAGGTCGGCGGCCCCTCCGACCCGTCTTGAAACACGGAC
>O._nana_kind_sequence_H.14
GATCCG-ACGTGTCCAAGTGCACCTTGACTGGGACCATGGCCCGTAGAGGGTGATAGGCCCGTGAGACCGTTGGATTGCTGCGCTGGCTTTTCCCTAGAGTCGAGTTGTTTGGGAGTACAGCTCAAAGTGCGAGGTAAACTCCTCGTAAGGCTAAATATGACCCCGAGACCGATAGCGAACAAGTACCGTGAGGGAAAGTTGAAAAGCACTTTGAAGAGAGAGTTCAAGAGTACGTGAAACTGTGTAGTAGTAAACGGAGGGGCTCTCGAAGTCGGCGTTGACGGTTCATGGTGTCGGCCGGTGAGCCTGGGGGTTGTTGATCTGCAAAGACTTCACTCTTAGGTCGCGCTGGTTGCCGCTTGCACTCCGTTGGCGCCTCACGCAACGAACCGTTCGGACCGGACCGAGGCTGTGGGTGAAGTTT-CAGGCCTAG--CTTGGAGCCCTGCATTCCTGGCTCTGGACCGGACGGGTAATGGAGCGGTCTCTTATAGAGAGTGTC-TTAATGGCACGGGCTGCATCTCTGTTGCGAGTAGGTCGGCGGCCCCTCCGACCCGTCTTGAAACACGGAC
>O._nana_kind_sequence_H.15
GATCCG-ACGTGTCCAAGTGCACCTTGACTGGGACCATGGCCCGTAGAGGGTGATAGGCCCGTGAGACCGTTGGATTGCTGCGCTGGCTTTTCCCTAGAGTCGAGTTGTTTGGGAGTACAGCTCAAAGTGCGAGGTAAACTCCTCGTAAGGCTAAATATGACCCCGAGACCGATAGCGAACAAGTACCGTGAGGGAAAGTTGAAAAGCACTTTGAAGAGAGAGTTCAAGAGTACGTGAAACTGTGTAGTAGTAAACGGAGGGGCTCTCGAAGTCGGCGTTGACGGTTCATGGTGTCGGCCGGTGAGCCTGGGGGTTGTTGATCTGCAAAGACTTCACTCTTAGGTCGCGCTGGTTGCCGCTTGCACTCCGTTGGCGCCTCACGCAACGAACCGTTCGGACCGGACCGAGGCTGTGGGTGAAGTTT-CAGGCCTAG--CTTGGAGCCCCGCATTCCTGGCTCTGGACCGGACGGGTAATGGAGCGGTCTCTTATAGAGAGTGTC-TTAATGGCACGGGCTGCATCTCTGTTGCGAGTAGGTCGGCGGCCCCTCCGACCCGTCTTGAAACACGGAC
>O._nana_kind_sequence_H.16
GATCCG-ACGTGTCCAAGTGCACCTTGACTGGGACCATGGCCCGTAGAGGGTGATAGGCCCGTGAGACCGTTGGATTGCTGCGCTGGCTTTTCCCTAGAGTCGAGTTGTTTGGGAGTACAGCTCAAAGTGCGAGGTAAACTCCTCGTAAGGCTAAATATGACCCCGAGACCGATAGCGAACAAGTACCGTGAGGGAAAGTTGAAAAGCACTTTGAAGAGAGAGTTCAAGAGTACGTGAAACTGTGTAGTAGTAAACGGAGGGGCTCTCGAAGTCGGCGTTGACGGTTCATGGTGTCGGCCGGTGAGCCTGGGGGTTGTTGATCTGCAAAGACTTCACTCTTAGGTCGCGCTGGTTGCCGCTTGCACTCCGTTGGCGCCTCACGCAACGAACCGTTCGGACCGGACCGAGGCTGTGGGTGAAGTTT-CAGGCCTAG--CTTGGAGCCCCGCATTCCTGGCTCTGGACCGGACGGGTAATGGAGCGGTCTCTTATAGAGAGTGTC-TTAATGGCACGGGCCGCATCTCTGTTGCGAGTAGGTCGGCGGCCCCTCCGACCCGTCTTGAAACACGGAC
>O._nana_kind_sequence_H.17
GATCCGGACGTTTCCAAGTGCACCTTGACTGGGACCATGGCCCGTAGAGGGTGATAGCCCCGTGAGACCGTTGGATTGCTGCGCTGGCTTTTCCCTAGAGTCGAATTGTTTGGGAGTACAGCTCAAAGTGCGAGGTAAACTCCTCGTAAGGCTAAATATGACCCCGAGACCGATAGCGAACAAGTACCGTGAGGGAAAGTTGAAAAGCACTTTGAAGAGAGAGTTCAAGAGTACGTGAAACTGTGTAGTAGTAAACGGAGGGGCTCTCGAAGTCGGCGTTGACGGTTCATGGTGTCGGCCGGTGAGCCTGGGGGTTGTTGATCTGCAAAGACTTCACTCTTAGGTCGCGCTGGTTGCCGCTTGCACTCCGTTGGCGCCTCACGCAACGAACCGTTCGGACCGGACCGAGGCTGTGGGTGAAGTTT-CAGGCCTAG--CTTGGAGCCCCGCATTCCTGGCTCTGGACCGGACGGGTAATGGAGCGGTCTCTTATAGAGGGTGTC-TTAATGGCACGGGCTGCATCTCTGT-GCGAGCTGGTCGGCGGCCCCTCCGACCCGTCT-GAAACACGGAC
>O._atlantica_kind_sequence_H.18
GAGCCGAA-GCGTTCAAGTACACCTTGACTGGGACCACGGCCCGTAGAGGGTGATAGGCCCGTGAGACTTTTGGCTTGCTGCGCTGGCTTTTCCCTAGAGTCGAGTTGTTTGGGAGTACAGCTCAAAGTGCGTGGTAAACTCCACGTAAGGCTAAATATGACCCCGAGACCGATAGCGAACAAGTACCGTGAGGGAAAGTTGAAAAGCACTTTGAAGAGAGAGTTCAAGAGTACGTGAAACCGCTTAGTAGTAAACAGAGGGGCTCTCGAAGTCGGCGGTGACGGTTCAGGGTGACGGCGGGGCGGCCTGGGGGCTTGGGATTAGCAATAACCCTGTCCCTTTGTTGGCTCTGTCGGCGCCTGCACTTCGTTGCCGCCATACGCGACGAACCGTTTTTGACGGACCGAGGGCGTGGGTGAAGTTTGCGGGCTTCGGCCTTCAAGCCCCGCGTTCCTGGCTCTGTCGGGGACGGGTAGTGGAGCGATCTCTTATAGAGAGTGTCCTTGTTGGCACGGTTCGCATCTCTGTCGCGAGTAGGTCGGCGGCCCCTCTGACCCGTCTTGAAACACGGAC
>O._atlantica_kind_sequence_H.19
GAGCCGAA-GCGTTCAAGTACACCTTGACTGGGACCACGGCCCGTAGAGGGTGATAGGCCCGTGAGACTTTTGGCTTGCTGCGCTGGCTTTTCCCTAGAGTCGAGTTGTTTGGGAGTACAGCTCAAAGTGCGTGGTAAACTCCACGTAAGGCTAAATATGACCCCGAGACCGATAGCGAACAAGTACCGTGAGGGAAAGTTGAAAAGCACTTTGAAGAGAGAGTTCAAGAGTACGTGAAACCGCTTAGTAGTAAACAGAGGGGCTCTCGAAGTCGGCGGTGACGGTTCAGGGTGACGGCGGGGCGGCCTGGGGGCTTGGGATCCGCAAGGACCCTGTCCCTTTGTTGGCTCTGTCGGCGCCTGCACTTCGTTGCCGCCATACGCGACGAACCGTTTCTGACGGACCGAGGGCGTGGGTGAAGTTTGCGGGCTTCGGCCTTCAAGCCCCGCGTTCCTGGCTCTGTCGGGGACGGGTAGTGGAGCGATCTCTTATAGAGAGTGTCCTTGTTGGCACGGTTCGCATCTCTGTCGCGAGTAGGTCGGCGGCCCCTCTGACCCGTCTTGAAACACGGAC
>O._atlantica_kind_sequence_H.20
GAGCCGAA-GCGTTCAAGTACACCTTGACTGGGACCACGGCCCGTAGAGGGTGATAGGCCCGTGAGACTTTTGGCTTGCTGCGCTGGCTTTTCCCTAGAGTCGAGTTGTTTGGGAGTACAGCTCAAAGTGCGTGGTAAACTCCACGTAAGGCTAAATATGACCCCGAGACCGATAGCGAACAAGTACCGTGAGGGAAAGTTGAAAAGCACTTTGAAGAGAGAGTTCAAGAGTACGTGAAACCGCTTAGTAGTAAACGGAGGGACTCTCGAAGTCGGCGGTGACGGTTCAGGGTGACGGCGGGGCGGCCTGGGGGCGTGGGATCCGCAAGGACCCTGTCCCTTTGTTGGCTCTGTCGGCGCCTGCACTTCGTTGCCGCCATACGCGACGAACCGTTTCTGACGGACCGAGGGCGTGGGTGAAGTTTGCGGCCTTCGGGCTTCAAGCCCCGCGTTCCTGGCTCTGTCGGGGACGGGTAGTGGAGCGATCTCTTATAGAGAGTGCCCTTGCTGGCACGGTTCGCATCTCTGTCGCGAGTAGGTCGGCGGTCCCTCCGACCCGTCTTGAAACACGGAC
